# Supplementary material for: Association between Pre-Pregnancy Overweightness/Obesity and Pregnancy Outcomes in Women with Polycystic Ovary Syndrome: A Systematic Review and Meta-Analysis
Source: Int J Environ Res Public Health. 2022 Jul 26;19(15):9094. doi: 10.3390/ijerph19159094 (PMC9332574; doi:10.3390/ijerph19159094)
Supplement: Supplementary file 1 [file ijerph-19-09094-s001.zip]

Archive with 1 entries (1 files):
- ijerph-1812324-supplementary.pdf
